# Supplementary material for: Genotoxicity and Gene Expression in the Rat Lung Tissue following Instillation and Inhalation of Different Variants of Amorphous Silica Nanomaterials (aSiO2 NM)
Source: Nanomaterials (Basel). 2021 Jun 7;11(6):1502. doi: 10.3390/nano11061502 (PMC8228975; doi:10.3390/nano11061502)
Supplement: Supplementary file 1 [file nanomaterials-11-01502-s001.zip]

Archive with 1 entries (1 files):
- nanomaterials-1228953-supplementary.pdf
